# Supplementary material for: AaHog1 Regulates Infective Structural Differentiation Mediated by Physicochemical Signals from Pear Fruit Cuticular Wax, Stress Response, and Alternaria alternata Pathogenicity
Source: J Fungi (Basel). 2022 Mar 6;8(3):266. doi: 10.3390/jof8030266 (PMC8952436; doi:10.3390/jof8030266)
Supplement: Supplementary file 1 [file jof-08-00266-s001.zip]

Archive with 1 entries (1 files):
- jof-1603117-supplementary.pdf
